# Supplementary material for: A Difference of Past Self-Evaluation Between College Students With Low and High Socioeconomic Status: Evidence From Event-Related Potentials
Source: Front Psychol. 2021 May 13;12:629283. doi: 10.3389/fpsyg.2021.629283 (PMC8155721; doi:10.3389/fpsyg.2021.629283)
Supplement: Supplementary file 1 [file Data_Sheet_1.zip]

Archive with 5 entries (4 files):
- Supplementary material/Appendix 1.docx
- Supplementary material/Appendix 2.docx
- Supplementary material/LPP.xlsx
- Supplementary material/N400.xlsx
- Supplementary material/
