# Supplementary material for: A Difference of Past Self-Evaluation Between College Students With Low and High Socioeconomic Status: Evidence From Event-Related Potentials
Source: Front Psychol. 2021 May 13;12:629283. doi: 10.3389/fpsyg.2021.629283 (PMC8155721; doi:10.3389/fpsyg.2021.629283)
Supplement: Supplementary file 1 [file Data_Sheet_1.zip › Supplementary material/LPP.xlsx]

## Sheet: 400-800
File	Fp1-s1	Fp1-s2	Fp2-s1	Fp2-s2	F3-s1	F3-s2	F4-s1	F4-s2	C3-s1	C3-s2	C4-s1	C4-s2	P3-s1	P3-s2	P4-s1	P4-s2	O1-s1	O1-s2	O2-s1	O2-s2	F7-s1	F7-s2	F8-s1	F8-s2	T7-s1	T7-s2	T8-s1	T8-s2	P7-s1	P7-s2	P8-s1	P8-s2	Fz-s1	Fz-s2	Cz-s1	Cz-s2	Pz-s1	Pz-s2	IO-s1	IO-s2	FC1-s1	FC1-s2	FC2-s1	FC2-s2	CP1-s1	CP1-s2	CP2-s1	CP2-s2	FC5-s1
1	2.00224	0.807314	0.872405	1.84554	0.592624	1.09459	1.87082	3.00299	0.634387	0.92435	1.4261	2.2705	4.02511	4.36533	1.25262	2.00982	3.14026	3.74094	0.312562	0.719839	-1.1901	-1.62875	1.88379	3.0301	-0.261707	-1.45951	0.765401	1.52647	3.70049	4.22672	2.07797	3.11691	0.517785	0.967424	0.230595	0.719755	0.989974	1.30914	1.04125	1.6519	-0.348313	0.204856	1.15338	1.65957	1.32529	1.85824	1.51538	1.82307	-0.424088
2	1.69774	2.62007	1.24452	2.29382	0.040202	1.78974	1.88324	2.51755	-0.614672	0.829617	1.54499	3.02276	1.85357	2.86639	2.76978	3.95026	0.741447	1.57829	1.15186	1.64608	1.95538	3.10134	1.73972	-0.210434	1.72473	1.62971	1.08767	0.662617	0.147625	0.664227	0.593652	1.22338	0.408916	2.03629	-0.423207	1.38553	1.25948	2.81006	2.29456	-0.160509	-1.53961	0.928545	0.828311	2.68882	-0.263057	1.89237	1.06815	2.90784	0.654385
3	-0.387945	-0.724022	-1.36171	-1.94433	-0.62309	0.394811	0.685046	2.00231	-3.39002	-0.007294	2.55178	4.91556	2.91513	4.93426	6.2445	6.6987	2.92341	3.19409	4.97156	5.82161	-0.81491	-0.3323	-1.31401	-1.07346	-1.4385	-0.265918	2.20326	2.01231	3.59938	4.97786	7.37587	6.30487	-1.45616	0.598969	-2.92656	0.511342	1.08825	3.47171	-3.89393	-4.7046	-2.40168	-0.734271	-0.214217	1.38617	-1.63897	2.09486	1.97842	4.63661	-1.41705
4	4.12233	2.19252	2.08675	0.593099	3.44561	3.73932	3.22261	2.40596	1.23504	1.58175	3.04978	3.28605	3.15554	3.54696	3.78128	5.03815	2.29655	2.99816	2.75709	2.69555	3.75695	4.47882	1.40485	1.39815	1.97569	2.75044	2.34698	2.47294	2.13626	1.17771	3.40676	3.42287	3.47259	3.20441	1.41582	2.82518	3.63478	4.81513	-0.188236	0.442606	2.01116	2.45842	3.16415	3.60424	2.12692	2.71422	3.43465	4.51204	2.90218
6	9.6957	5.07763	9.19829	4.9489	7.77495	4.39667	9.58922	7.67482	8.33016	4.58245	11.2231	8.53258	5.84112	5.59713	7.70416	7.28372	0.981436	1.21952	2.20315	2.11501	6.19827	3.99263	7.52046	5.86225	4.41628	2.81102	7.20324	5.58191	0.755587	0.753633	4.49681	4.10129	8.59207	5.08547	10.1044	5.58345	7.90887	7.01102	-1.88969	0.520589	8.32852	4.13028	10.5319	7.36539	8.90737	6.10823	10.0202	8.27009	6.55798
7	1.30916	-0.931446	-0.176315	-1.0946	1.55282	-2.23823	1.13037	-1.30857	2.90107	-1.10811	3.08314	-0.580848	5.756	2.7227	4.19799	2.09527	4.55477	1.79662	2.15038	1.16361	-1.116	-2.14896	-3.20475	-3.08316	3.00263	0.03219	1.14357	-0.970309	4.4743	2.35698	0.963086	0.732897	0.738887	-2.53845	2.05748	-1.24334	4.61191	1.69793	3.29499	-0.238747	0.401188	-2.33464	1.92768	-0.944631	4.85407	1.11955	4.91361	1.22866	0.879458
8	-1.2873	0.450605	1.02733	1.57313	4.83518	5.11757	5.51275	6.08271	2.54435	2.31741	6.09162	6.23281	0.67154	1.01557	3.21585	3.83926	0.325131	0.854543	0.252795	1.31736	1.63839	2.16092	5.38629	6.06097	1.16997	0.683708	1.82578	1.68427	0.461547	0.742045	3.13826	3.68414	6.74841	7.26132	5.28173	4.63542	0.713141	1.26119	0.984751	2.94161	5.26722	5.12081	6.78716	6.80277	3.07272	2.10247	4.20391	4.29249	2.87413
9	-5.51983	-5.2766	-3.67698	-5.35296	-4.29219	-3.8289	-3.40775	-3.07873	-2.05745	-0.957872	-1.16781	-1.09097	2.41618	3.2372	3.89611	3.52234	4.52719	5.49153	4.78758	4.57807	-3.96877	-3.43842	-3.84493	-3.5059	-3.80672	-2.89915	-1.57361	-1.54546	0.678125	1.56588	4.73978	4.413	-5.05114	-4.01993	-2.43849	-1.2795	2.44859	2.63189	-9.00521	-6.97734	-3.96828	-3.246	-4.22516	-3.20456	0.202332	1.30868	0.843075	1.1945	-3.79988
10	6.83144	7.1985	5.02757	6.45856	7.56741	8.29537	6.76521	8.88522	7.77742	9.60617	7.86141	10.5406	2.91349	4.98497	2.76322	4.29289	1.11193	1.48776	0.331362	0.723666	6.92738	7.63686	4.16608	6.52575	4.6215	5.81931	5.3011	6.18185	2.01941	3.30521	1.71389	2.68044	6.23816	7.87769	8.07419	10.1763	3.25923	5.30258	1.66628	2.28088	7.80779	8.91802	6.88341	9.35384	3.7805	5.63494	7.29333	10.0792	7.9001
11	8.83686	3.55672	8.61174	4.65005	9.64841	7.13891	11.3957	9.59488	9.27529	6.51654	9.3887	7.42338	0.442559	-0.982238	1.06228	0.04793	0.368504	-1.19045	1.89439	0.325027	9.36038	6.76811	11.0302	9.03981	1.33644	-1.45811	5.87108	5.29157	0.018788	-1.25233	2.87098	1.71914	11.6655	9.43734	11.6509	8.39896	3.65609	0.943947	6.35975	8.96415	11.8622	9.1261	12.0923	10.0478	8.48494	5.47739	7.95974	4.51649	7.18994
12	2.35288	4.93643	2.1006	4.34705	0.558788	3.20584	2.53395	3.84754	0.333992	2.0492	2.76301	3.36568	1.174	1.54564	1.46603	1.17918	0.590474	-0.113384	1.73301	0.970224	0.542248	2.96879	2.56143	3.81012	0.348451	1.88196	1.82881	1.40336	-0.412481	-0.521716	1.37013	1.03115	1.78584	3.6037	2.56129	4.3453	3.0646	4.36404	0.279243	0.705445	0.914548	3.33616	3.01983	4.29214	2.079	4.32995	3.2523	3.90769	0.225955
13	-3.40064	-4.46077	-2.72745	-5.58957	-0.000746	1.59371	-0.407811	-1.65518	5.39119	8.04683	4.06934	4.75923	7.21077	9.32328	7.13811	9.6799	3.08758	4.1784	2.78028	4.09914	-2.38388	-1.81418	-0.975922	-4.30119	0.617098	1.51925	0.432798	-0.452288	7.08348	9.17983	1.85285	3.41294	-0.665607	0.165043	2.90423	5.57803	8.1086	10.9586	-3.90992	-7.5273	1.6245	3.74332	1.06103	2.0154	7.79965	10.9124	7.72941	10.4576	0.109014
14	2.78136	2.06011	1.02551	1.71111	2.18987	1.79278	2.17492	2.51859	6.10408	5.31733	6.36307	6.07103	3.74845	3.56879	7.38745	7.72084	-1.58182	-1.47751	-0.21713	-1.22959	1.94229	1.66621	1.94711	2.50594	1.29889	1.7607	2.07063	2.47735	3.11885	2.95706	2.40273	2.31483	1.56113	0.855992	4.61565	4.48261	4.3213	4.20598	-1.16729	-0.970117	3.39792	2.4683	3.51159	2.93751	7.57024	6.63853	7.72439	7.27553	2.16472
15	-5.79213	-8.48091	-4.50175	-5.80239	-0.65244	-3.01247	2.74842	2.87968	0.742703	-1.11239	3.51455	2.90004	1.02131	0.855571	3.17675	3.57404	0.909398	0.757153	2.66627	3.07389	-1.13735	-1.32784	-0.234589	0.095598	-1.15572	-0.740298	1.93973	1.23994	-0.142003	-0.276672	3.19355	3.65039	-0.792198	-1.51434	2.6494	1.20751	4.43975	3.93081	-4.05297	-6.63581	0.033729	-1.68344	0.693985	-0.605409	3.39891	2.9658	4.35673	3.21721	-0.333627
16	-5.5108	-1.83848	-1.71867	1.89639	-1.60556	-0.938935	0.548105	4.6639	2.08297	3.34149	1.91284	6.02343	4.54548	8.7684	5.31148	9.6903	5.95151	9.07902	5.01574	7.79967	-4.89554	-4.56291	-1.91895	1.036	-1.99002	-2.35777	-1.03849	1.25422	5.20267	8.64611	6.26564	7.06462	1.32718	2.99031	1.83702	5.17816	4.02302	8.74726	-4.80045	-3.09194	0.936341	2.40059	3.60797	7.43167	1.24074	6.62674	1.34386	6.96727	0.288255
17	5.3548	6.30351	4.11522	2.93648	2.13006	4.00293	0.029955	0.512745	-0.41944	2.13506	-0.753549	0.718546	1.4299	2.9446	1.15281	1.36604	2.01514	1.94538	0.50992	0.338815	4.12986	6.23576	-0.030574	-1.42956	0.713944	2.51252	-0.67617	-0.324733	0.962021	1.8136	1.02899	0.6625	-0.188539	1.4219	-2.23974	-0.18281	0.037125	0.889087	-0.809825	-2.88402	-0.878103	1.59764	-1.72399	0.132343	-1.47127	1.35679	-0.96753	0.529235	1.64275
18	-1.78166	-0.571588	0.793297	-0.098824	-2.00463	-0.236497	0.654094	0.750053	-0.610038	1.68608	0.755674	2.08398	1.52708	4.48622	2.80586	5.88047	2.22166	5.66573	4.14062	7.50422	-2.76334	2.2761	3.37789	2.65611	-2.03181	-1.55034	4.01296	7.0427	1.28356	3.84288	1.73151	2.53445	-1.19712	-0.360316	-0.079429	1.61073	2.17299	5.42379	2.01214	2.52478	-1.59987	0.024463	-0.703187	-0.198896	0.722978	3.31704	1.3734	3.53634	-1.97357
19	-3.72234	-5.18837	-3.86235	-4.24241	0.525478	0.097039	-2.46226	-2.06113	3.0087	3.96509	4.10102	5.20137	3.25736	4.7764	6.20297	8.68349	1.93966	3.56237	4.06002	6.95953	0.203708	-0.049972	-7.35978	-4.85461	0.500283	1.06451	-0.665152	0.61475	1.84775	3.31194	3.02332	4.24211	0.112573	-2.86027	5.7887	5.10152	6.35407	7.41831	-6.39631	-6.2897	3.0027	1.21329	1.48279	0.691276	6.47941	7.12108	7.45625	8.56742	0.824768
20	1.74238	0.087295	3.49931	1.23683	2.20979	-1.17568	2.76976	-0.477756	2.51895	-0.982684	4.63437	1.08629	4.31118	0.066008	4.16546	0.35892	2.68282	-1.46844	1.75139	-2.62242	1.23812	0.66553	2.18526	-0.968001	1.75556	-0.729425	2.61248	-0.678505	2.92424	-0.960614	1.67439	-2.35934	2.30308	-1.23548	3.23923	-1.14726	5.22527	0.839967	1.50579	-1.44224	2.4277	-1.23932	2.9681	0.191005	4.46556	0.147053	5.52718	1.39845	1.92016
21	-3.91703	3.48284	-0.255569	6.85456	0.119873	5.73155	2.87816	6.17194	1.01808	8.72336	4.12789	9.40668	3.80494	7.84394	7.97513	12.5758	3.90993	8.01915	5.14729	7.97751	-0.42156	5.92626	-0.662416	0.402751	0.20843	4.18724	4.45446	3.682	3.00035	6.71609	6.21249	9.25324	2.46786	7.61209	1.71115	8.15271	5.52512	11.6075	-2.66022	-5.69961	2.17209	7.76955	3.63038	10.3302	2.72373	9.86106	4.31677	11.5169	2.16284
22	-4.46528	-1.5783	-5.93999	-2.70451	-4.9453	0.391254	-5.54671	-0.200025	-5.60302	0.336119	-4.49692	0.725613	-4.88029	-0.247743	-5.07979	-0.547833	-6.84145	-3.54545	-8.02297	-4.67083	4.12554	1.85695	-0.533814	-0.186567	-4.39678	-1.93557	-2.47014	-0.41411	-4.34989	-1.44611	-3.33886	-2.36362	-6.4404	0.018336	-3.29942	2.98513	-3.93974	1.25867	-8.12115	-4.67907	-4.76328	0.512907	-3.52991	1.56424	-3.69945	1.20472	-3.62022	1.61169	-4.30718
23	-8.77186	-7.60141	-6.92748	-6.75557	0.032229	1.51179	0.400786	1.31005	3.10496	4.45554	4.64006	5.42201	2.46338	3.90449	4.13957	4.78812	-0.26509	0.094194	1.27215	1.36109	-0.219271	1.91857	-0.939901	0.361874	2.21002	3.18831	3.16457	3.50959	-0.268994	0.068174	4.11142	4.70448	0.380883	0.983645	3.58803	4.23147	3.82721	5.1661	-0.658532	0.293451	2.40103	2.79604	2.66792	2.99735	3.42933	4.3846	4.09976	5.13439	2.17218
24	5.31508	4.61721	6.63825	6.8352	5.53925	6.21176	7.23138	8.87237	3.2923	3.44648	4.54622	6.51371	3.02738	3.02815	2.51054	4.42103	1.15588	1.12954	0.439	1.14934	3.83979	2.89629	4.98214	6.3968	2.41897	1.36495	2.09438	3.18368	1.42051	1.34729	0.946949	2.17032	5.97178	7.3659	4.36806	6.61623	3.58148	5.08892	3.33236	2.33135	4.99101	6.27477	6.16429	7.93803	4.11155	5.26478	4.12292	6.05602	3.20615
25	-2.45195	-3.70797	0.711357	-1.44763	-0.903349	-0.382637	3.31574	2.34758	0.448827	0.826975	4.28367	3.88821	2.10555	2.44049	4.75108	3.96802	2.48952	2.47723	2.86727	2.86341	-4.21925	-2.51345	3.5115	1.88039	-1.94875	-0.386892	3.20996	2.39112	1.37386	1.41607	4.69028	3.89118	0.789626	0.916743	3.14328	3.13416	3.36785	3.10191	2.53956	2.16576	1.19491	1.66229	3.44483	3.27439	1.96081	1.99333	3.49179	2.8649	-0.551614
26	5.61801	4.2842	5.0904	3.68036	6.80728	5.75788	7.96828	7.61991	7.79432	8.20034	8.49092	9.99756	5.98894	7.27411	5.17623	7.6018	-0.804429	-0.732756	0.959792	3.47928	4.97767	4.42192	4.53868	4.61284	3.42088	3.06539	3.57962	4.60594	0.315055	0.082022	1.74737	4.02726	7.11703	5.99787	7.04575	7.60308	3.7299	5.51915	3.93479	5.45706	7.0826	6.6824	7.98978	8.07314	7.57663	8.02601	7.73654	9.6132	6.28994
27	-3.45024	-0.979268	-4.82569	-1.72244	-6.97075	-4.70977	-6.44321	-3.52529	-4.06572	-2.0875	-4.47452	-2.4535	-0.254362	1.35654	-0.436166	0.79408	1.16206	1.65279	0.290123	0.522571	-3.21309	-1.82796	-5.34991	-2.42947	-1.42746	0.316922	-3.50944	-1.86767	0.996049	2.21944	2.01506	2.46754	-7.69435	-4.84476	-5.34437	-3.5079	-0.912722	0.710478	-4.62659	-3.12367	-6.64988	-4.23915	-6.17883	-3.754	-2.45169	-0.8477	-3.01016	-1.23476	-4.19385
28	3.66876	4.71742	3.97402	5.99079	2.75033	4.71402	4.64141	6.49147	1.38371	1.6503	3.91609	4.48753	-1.17187	-0.647888	1.07023	2.14053	-1.19345	-0.616328	0.701719	1.4795	0.527613	2.07227	3.72722	4.76715	-1.09631	-0.574111	3.36789	3.46709	-1.1734	-0.604586	0.780172	1.52043	4.60558	6.23062	3.02499	2.42274	-0.065329	0.791037	3.12725	3.98993	3.27874	4.27059	4.58701	5.26051	1.34681	1.44206	2.05717	2.86501	1.22619
29	-0.163003	3.51986	0.207101	2.98539	-0.064713	2.26142	0.081367	2.26255	-1.05649	0.741779	1.46176	3.83903	0.774262	2.47116	1.30065	2.44991	0.733866	1.12392	0.837467	0.83409	-0.294054	1.70768	-0.405623	1.4962	0.339113	2.16356	0.602629	1.88179	1.16825	1.93562	1.18713	1.71722	-0.293689	2.02644	-0.438652	1.52694	0.660251	2.6426	-1.48043	-1.41461	-0.715419	1.44282	-0.344094	2.05138	-0.102614	1.73249	0.48814	2.18472	-0.82832
30	1.791	7.65633	0.051122	6.27074	-1.82018	4.55661	-1.06636	1.29404	-1.45349	4.85071	0.161326	4.53976	1.13712	4.24263	0.478124	5.09346	2.54893	2.48527	2.76255	3.41749	1.41313	6.30991	-1.49341	2.55496	1.8114	4.45024	0.125901	1.53192	1.26848	4.24597	0.665388	-0.819477	-2.20614	4.65569	-2.09922	4.19202	-0.462875	5.18186	1.26841	0.607971	-2.33299	4.49839	-1.03908	4.75176	-2.44155	4.97223	-1.59416	5.5058	-1.77859
31	-3.11528	-1.14838	-2.3908	-0.127622	-2.9539	-2.05192	-2.89917	-1.04808	-1.02821	-0.775429	-0.994222	0.221757	0.155368	1.0988	-0.305902	2.12915	-0.246712	1.93805	-0.80506	0.045219	-2.68468	-2.4488	-1.9248	-1.66099	0.24799	0.627397	1.01896	-0.299516	0.064285	0.78891	0.152932	0.152146	-4.75515	-4.35131	-2.49532	-1.26383	-0.774666	1.96951	-4.06258	-1.67984	-3.8147	-2.76424	-1.77325	-0.428858	-1.07077	1.24059	-0.651256	2.77697	-0.433259
32	-5.26515	-4.56506	-5.47072	-5.47927	-2.14026	-3.07659	-3.44232	-3.67687	0.98229	-0.846378	-0.345224	-0.677087	3.24122	2.02744	1.80309	1.00725	4.55919	3.77916	3.76595	3.3688	-3.07779	-3.80816	-2.66784	-3.87417	5.10336	1.01392	0.81917	0.617363	3.01701	2.29537	1.83658	0.956813	-1.18988	-2.04857	1.54779	0.167894	2.69286	1.97252	-4.50216	-6.75305	-1.93323	-2.88959	-0.497145	-0.612998	2.09754	0.379674	1.87763	-0.29616	-1.2945
33	4.96438	4.53301	6.27452	5.83756	3.92932	3.24578	5.86276	5.89156	3.82083	3.69802	4.71972	5.42565	4.42435	4.34769	4.36033	4.87546	4.27798	4.54375	2.29438	2.67788	2.01008	1.58115	4.09171	3.89347	1.43344	1.49147	2.52819	2.79522	2.79181	2.18156	2.28942	2.43448	5.96545	5.68756	5.15823	5.75329	5.26295	5.22569	3.92027	4.70763	4.57072	4.08795	6.95514	7.48824	5.00366	5.75364	5.10866	5.32751	2.561
34	1.86268	1.2606	0.204155	-1.03671	1.41861	0.715115	-1.01961	-1.68877	-0.536879	-1.22806	-1.31805	-1.30151	1.23544	1.26871	0.249714	0.600381	2.90713	3.62165	1.48719	1.9657	2.58904	2.31471	-1.79708	-2.43835	0.588865	0.512931	-2.20295	-2.21841	1.23131	1.30452	0.126264	0.5382	-0.171459	-0.772005	-1.32181	-1.78776	-0.219216	0.34917	-1.65675	-3.54233	-0.383712	-0.744287	-1.06243	-1.50663	-1.01055	-1.1637	-0.602434	-0.29642	0.941021
35	-0.08385	0.898313	10.4668	9.04699	-3.80963	-2.71097	-13.3451	-10.0199	-13.2244	-10.274	-12.0234	-7.60854	-6.47136	-3.27292	-10.8178	-6.4635	-6.9759	-5.46036	-9.96679	-7.55369	-0.593606	0.512687	-10.6874	-9.50995	-12.974	-12.2823	-11.5426	-9.43485	-5.08257	-3.24733	-1.96412	1.29207	-11.6334	-9.97289	-12.91	-9.26233	-10.4145	-5.87521	-6.43363	-9.09445	-11.1426	-9.30465	-12.5293	-8.65456	-12.2679	-7.82317	-11.5062	-6.81199	-13.0531
36	-1.63497	-1.61208	-1.99767	-2.31648	-0.698916	-1.50538	1.41417	0.4191	1.04564	0.337639	2.91595	2.2959	2.50544	2.98686	3.26381	3.71824	1.5233	2.45878	2.14839	2.62107	-1.18455	-1.17601	1.49255	1.31742	-0.400833	-0.249392	1.50356	2.12435	2.56185	2.87108	1.58344	2.57299	0.563717	-0.89987	3.18423	1.77389	3.63964	3.8847	0.968111	-0.085535	1.1365	-0.013436	2.28034	0.834233	3.22892	2.70167	3.65864	3.53839	-0.462139
37	-4.24152	-1.92749	-2.47296	-0.545198	-1.44529	-0.024728	0.991659	1.60944	-0.236312	0.318989	1.16576	1.4244	1.73838	2.17542	1.53092	1.49995	2.23172	2.49597	1.59559	1.47046	-2.05938	-1.00019	-0.395833	0.515334	0.739914	1.17121	0.509454	0.429012	1.88092	2.30151	0.566139	0.02762	-0.001537	1.11538	0.370897	0.92618	1.05658	1.82722	-3.56506	-2.9492	-0.795	0.750027	0.818132	1.83677	0.247064	0.826408	1.04484	1.44433	-0.064531
38	-1.99241	-4.63507	-1.28676	-5.71618	1.67223	-2.20327	1.90695	-1.06081	1.51701	-1.20299	3.31651	0.741473	3.57296	1.26579	3.82701	2.16703	3.75578	2.00389	3.53208	2.50707	-0.743707	-3.73614	0.649217	-2.82069	2.2066	0.088644	3.30306	0.495102	3.12657	0.134032	4.45975	2.29378	1.91276	-1.28644	2.03701	-0.30179	3.26751	2.23227	2.87073	0.227721	1.84511	-1.37164	2.52467	-0.210996	2.72629	0.443819	3.33981	1.20813	2.1233
39	-4.54726	-1.11622	-3.68737	-3.01676	-5.5102	-4.05731	-5.44334	-4.69612	-6.64267	-4.933	-7.39471	-5.99834	-5.0698	-3.29407	-4.81363	-2.84727	-0.369244	0.037161	-0.008307	1.43031	-4.45498	-3.21048	-4.09887	-3.49253	-4.10892	-2.34042	-4.97372	-4.29748	-1.1757	-0.105637	0.777413	1.55417	-6.70115	-5.33867	-9.11991	-7.3357	-6.91606	-5.09506	-3.53555	-3.88006	-7.65759	-6.13156	-7.30632	-6.58973	-7.47378	-5.55824	-8.13674	-5.99524	-5.40956
40	-3.94309	-6.442	-8.31612	-6.45432	-2.75749	-3.25219	-2.8456	-4.28211	-4.08036	-5.04112	-3.37087	-4.71366	0.972374	0.761123	0.099053	-0.533526	6.0258	4.49729	4.0694	3.13132	-2.65585	-3.77698	-3.15165	-4.96725	-2.12844	-2.78539	-1.70555	-2.08888	2.15664	1.7129	2.00475	1.58579	-2.17213	-3.49162	-5.26504	-6.47139	-1.10926	-1.62108	2.36954	0.699613	-4.64654	-5.92823	-5.70635	-4.75271	-3.49129	-4.57804	-3.36599	-3.9327	-3.16435
41	2.98198	1.4442	3.20502	1.27022	2.5606	2.43432	3.04902	3.22196	0.389074	3.09078	0.66222	2.21773	2.34734	3.59662	1.18934	2.78905	3.66374	4.3629	1.73114	3.16063	1.0922	1.20573	1.62289	0.675913	0.394559	0.577193	-0.148797	0.264738	1.89911	2.51199	0.019678	0.997435	3.0895	3.60788	1.64151	3.16685	1.79524	3.52629	0.0706	0.130796	2.47262	3.47551	2.31962	3.76498	1.62459	2.96901	1.03521	2.7516	1.23336
42	-3.63407	-3.99511	-3.71523	-4.81929	0.145794	0.712976	2.65399	2.39309	0.044884	1.41644	1.29763	2.14749	0.62256	1.24538	2.15849	3.36135	-2.5049	-2.52318	-1.16022	0.025816	1.01984	-0.347845	2.8006	2.01893	0.432324	-0.457468	2.53747	2.85937	0.131482	-0.293324	2.25618	2.97729	0.478968	1.46742	0.958393	1.97121	-1.04026	-0.043484	3.4653	5.15388	-0.626005	1.25727	0.459843	1.67073	0.905978	2.32796	0.34399	1.56732	-0.292851
43	-1.93336	0.019081	-4.4444	-3.96235	-0.414851	0.765476	-2.0985	-2.35224	-0.475751	0.24436	0.48328	0.647718	3.01611	3.28147	6.50254	6.64006	3.91509	4.16177	5.89301	5.72413	-1.52391	0.019662	-0.977889	-1.58155	-1.67854	-0.873183	0.279702	0.232278	1.16062	2.11967	5.6049	5.01368	-0.32206	0.229089	0.062592	0.579994	5.08323	5.39362	12.4309	11.5268	0.456601	1.57214	-1.28543	-0.857676	1.18681	1.63823	2.77554	3.1069	-0.619866
44	10.9471	0.365304	8.23291	-1.41974	5.37634	0.165308	2.26571	0.811016	4.37756	1.50624	2.7887	0.373491	1.89515	0.403807	0.225081	0.798582	1.06263	1.13411	0.29092	0.785991	5.71574	-0.320489	-0.25246	-0.94193	2.38037	0.742626	0.201566	0.396902	2.02521	0.981134	0.333777	0.796902	4.28937	-0.525288	5.26592	0.787281	1.92647	0.475955	-8.02221	10.1268	5.19117	0.65328	4.33531	0.881173	2.59826	0.940541	3.08307	0.365822	4.51776
45	-3.17723	-0.357316	-4.25218	-2.10623	3.48108	5.29224	-2.9216	-2.71124	4.47453	5.75978	0.461896	1.96831	7.11743	8.68223	-0.273309	2.28956	6.31836	7.71488	-2.00051	0.314302	4.58964	5.88084	-2.98836	-2.91408	5.38782	5.70917	-3.91883	-3.3649	7.21973	7.41471	-0.375259	2.04507	3.35225	5.88685	-0.3222	3.02955	3.14009	5.87279	-0.752076	-5.23275	3.57437	5.79597	2.04119	4.82773	4.24241	6.35383	1.30245	3.79684	4.35334
46	-0.310344	-0.675945	3.42216	3.21265	-3.07157	-3.47958	0.537878	1.45153	-1.69337	-2.80008	1.58633	1.62217	3.40383	2.41131	3.81966	2.87089	3.46651	2.52915	3.38738	1.48291	-3.05831	-3.46114	6.97026	7.83524	-1.59816	-2.57582	2.82827	2.97856	3.32144	2.44016	3.69543	3.13127	-1.94646	-2.04119	-2.4646	-3.5475	3.3381	2.31542	11.8333	16.0805	-3.79749	-4.50973	-1.40566	-1.3143	1.17811	-0.235826	1.40747	1.03063	-3.01723
47	-3.22308	-5.6708	-2.0483	-5.12511	-1.80183	-3.39575	-0.46753	-2.53798	0.335485	-1.28907	-0.862875	-3.19656	3.35574	1.67507	0.807664	-0.881618	2.41325	1.18497	0.369643	-0.825733	-2.01439	-1.96116	0.367902	-2.77404	0.833102	0.435445	-0.957433	-3.02778	2.45609	1.50968	-0.808399	-2.11041	-2.03158	-4.30434	-0.803668	-3.75354	2.19671	0.051116	0.148362	-1.43213	-1.93674	-4.35929	-1.26174	-4.13067	1.10681	-0.7534	0.399902	-1.47381	-0.678214
48	-0.20076	0.461468	2.98465	-1.95382	2.32439	1.42855	2.91473	0.736564	2.45099	1.76021	3.32217	1.86397	2.84392	1.78991	2.60467	2.52684	2.02387	2.02391	1.33314	1.76742	0.165374	3.51862	2.80797	-0.331303	1.84878	1.80566	2.02962	1.2183	2.50247	1.34073	2.73618	1.64963	2.48862	0.226824	3.32437	1.45674	2.94457	2.64836	1.78491	5.09085	2.83231	0.764252	3.24759	0.882072	2.94109	1.66216	3.25682	2.18996	1.94888
49	-0.06277	-1.42061	-1.9707	-3.70544	-1.07591	-0.55385	-3.43808	-3.56655	0.032597	0.464126	-1.41797	-0.862486	2.1027	2.78219	0.83034	1.46062	2.88505	4.264	1.57497	2.55696	1.03459	1.20091	-3.72224	-4.80167	0.944199	1.20519	-1.91562	-2.08603	2.21393	2.93503	2.05113	1.99775	-2.67211	-2.81525	-1.16713	-0.953066	1.13396	1.66418	-3.69118	-5.93406	-1.56474	-1.40475	-2.49685	-1.94061	0.385394	0.669924	-0.260494	0.459947	0.571288
50	6.6627	7.80664	3.61848	5.18563	5.31366	-4.96456	4.24803	-0.89351	2.70654	-0.022687	3.79114	-5.03765	3.54282	-5.20034	2.40281	-5.95953	6.91887	-5.15741	1.7185	-7.97056	12.2112	-4.12851	1.13775	-4.86548	8.4781	7.21745	2.1361	-6.04632	3.84282	-3.44854	2.84813	-6.11094	3.44336	-4.59137	2.41534	-6.84091	2.69124	-6.31604	-8.76176	-28.0498	2.78881	-2.66484	4.61488	-4.88453	2.28404	-6.34621	3.86617	-6.52669	3.05176
51	2.42024	7.77867	4.57805	8.81015	3.23149	5.68934	4.75572	7.38867	0.293924	1.98071	3.24307	4.3156	1.90587	2.55206	-0.815982	-0.237553	-1.28135	-1.01508	-2.96168	-2.88738	1.4458	3.97952	3.19233	5.83854	1.0739	2.0146	1.89056	2.76511	1.94706	2.50121	-0.87986	-0.274067	3.73692	6.17277	1.61102	3.78618	1.88175	2.56544	2.74964	1.63253	2.30856	4.2371	4.31406	6.32632	1.35082	2.68202	1.71985	3.33037	1.52725
52	6.23063	6.0876	5.76187	5.41588	5.7088	5.12284	6.00881	5.73743	4.19203	4.33408	4.23494	5.41331	4.40033	4.02681	3.52046	4.04402	1.99581	2.12223	-1.05821	-1.4758	3.52742	2.38959	4.69614	4.65144	1.23796	-0.255718	0.298108	2.29192	2.16424	2.74765	0.638871	1.60891	6.79927	6.50633	5.5201	6.42645	5.4741	6.3065	1.74249	0.630901	5.72871	5.8034	6.10214	6.32487	5.19553	5.36717	5.2116	6.75978	4.13575
53	-6.84453	-6.31211	-6.61958	-9.79042	-3.28096	-3.58447	-2.69666	-4.30525	-0.623274	-1.2738	-0.735064	-1.29371	3.48171	2.83517	1.20625	1.59614	2.16089	2.52508	0.870759	1.52446	-2.58457	-3.43671	-6.62516	-6.90308	-0.074528	-0.666109	-3.30231	-3.0607	4.29925	3.53483	0.899896	1.85374	-2.82436	-3.26022	-0.919004	-1.68235	2.01852	1.56035	-8.17392	-9.66913	-1.80136	-2.55013	-0.632289	-1.04322	0.229382	-0.358597	0.404296	0.693548	-2.11356
54	-2.19613	-3.12577	-3.35788	-3.02673	-0.26059	0.252049	-1.11336	0.145519	3.16466	3.70962	1.70195	2.61128	5.55989	4.75302	4.21716	5.14554	5.10516	4.65108	1.07838	2.19044	0.4	0.785683	-1.35027	-0.275507	2.04954	2.6138	-2.6624	-0.616225	4.36867	3.48197	0.121713	1.06811	-1.05832	0.094337	2.11047	2.95242	5.65642	6.11644	-1.54845	-0.773602	0.546003	1.63433	-0.107581	1.41345	5.04797	5.60844	3.99776	4.81696	1.18447
55	-2.71956	0.778079	-1.44236	1.83126	-2.19224	2.78805	-0.503021	3.35223	0.163336	2.62444	2.60158	4.18719	3.32038	3.76853	5.27692	6.28531	7.10034	5.92188	6.48991	6.31543	-3.57189	2.3877	-1.8308	1.60451	-1.44238	2.85791	0.947941	1.34775	2.82732	3.06501	5.62476	6.0137	-1.00537	3.21392	0.850154	3.64588	4.24435	5.07447	-3.38875	-0.946052	-0.799168	2.9026	0.812073	4.20739	2.55621	3.60935	3.48442	4.98532	-1.78942
56	-2.8912	1.09103	-3.64457	-2.21527	-2.68219	0.347628	-5.06722	-6.67725	-3.6785	-0.453075	-5.02937	-1.35206	-4.54006	0.999494	-5.76646	-1.48222	1.37523	5.19788	-4.31744	0.137856	-4.28927	-0.70039	-4.83945	-6.01513	2.3436	2.05221	-2.4024	-4.16931	1.46885	2.88967	-1.61054	0.707448	-3.08136	0.052129	-4.85507	-1.26168	-5.24742	-0.351364	-6.4343	-4.17897	-3.78194	-0.834624	-4.04399	-2.11961	-5.14776	-1.21043	-5.40644	-1.06135	-0.363974
57	3.5695	0.608897	3.97393	1.0597	1.27762	-1.55229	2.04739	-0.460497	0.25868	-2.20008	0.797998	-0.882467	0.040901	-0.882281	0.289278	0.781618	-0.524373	-0.862603	0.371167	1.25177	2.30341	1.02928	0.326404	-1.17946	1.85735	0.590408	0.007693	-0.890043	1.3819	0.613801	2.90463	3.90457	1.10981	-1.61517	-0.887457	-2.64059	0.173923	-0.732436	-0.633619	0.397169	0.175416	-2.51025	0.514362	-1.8478	-0.525714	-2.44948	-0.235512	-1.35735	1.97669
58	-3.58499	-2.54824	-4.23199	-2.82076	-4.52682	-3.40905	-2.14125	-0.291756	-2.6991	-1.04131	0.725174	1.51839	2.28912	2.93337	2.62459	2.56118	5.71419	5.39545	4.47989	3.65997	-4.83214	-3.44967	-1.3893	-0.132797	-2.32216	-1.09372	0.229886	-0.04523	2.36205	3.00961	1.89186	1.7807	-4.71107	-3.57281	-2.19544	-1.42883	2.18877	1.91693	-2.2517	-0.448955	-4.23435	-3.00314	-1.89206	0.302419	-0.029166	0.476779	0.982676	1.0033	-3.64679
59	3.80176	5.47189	-0.856451	2.08097	3.40894	3.95604	1.40113	2.78769	2.82484	4.18405	2.92032	3.07758	5.24867	5.49665	4.03305	2.96326	3.10598	2.83994	-0.445605	-0.996281	2.91239	3.0038	-2.1171	-0.586437	2.4699	3.67	0.015612	1.13873	2.90589	3.57495	1.46925	0.67552	2.34434	2.86862	2.31785	1.78839	5.05425	4.83965	-6.17922	-6.22654	2.60702	2.65085	1.96632	2.67918	4.1043	4.10166	3.01842	2.81477	2.15234
60	-3.1391	-1.27698	-2.52845	-0.680249	-4.20378	-3.43714	-1.60443	-0.806703	-2.82464	-0.620401	-0.637691	1.38661	1.12031	3.85746	2.18617	4.77585	7.9425	10.0933	6.2167	8.97402	-3.63337	-1.23479	-1.65048	-0.333864	-2.14525	2.10406	-1.55855	1.55864	1.10911	2.52484	0.688703	3.1702	-3.7162	-3.1708	-2.79905	-0.145536	1.41651	4.63244	-0.081604	-0.205091	-3.94283	-2.65283	-2.36785	-0.44524	-1.74863	1.46893	-0.051433	2.87946	-3.02699
[truncated: 88 more columns]
