# Supplementary material for: A Difference of Past Self-Evaluation Between College Students With Low and High Socioeconomic Status: Evidence From Event-Related Potentials
Source: Front Psychol. 2021 May 13;12:629283. doi: 10.3389/fpsyg.2021.629283 (PMC8155721; doi:10.3389/fpsyg.2021.629283)
Supplement: Supplementary file 1 [file Data_Sheet_1.zip › Supplementary material/N400.xlsx]

## Sheet: 300-400
File	Fp1-s1	Fp1-s2	Fp2-s1	Fp2-s2	F3-s1	F3-s2	F4-s1	F4-s2	C3-s1	C3-s2	C4-s1	C4-s2	P3-s1	P3-s2	P4-s1	P4-s2	O1-s1	O1-s2	O2-s1	O2-s2	F7-s1	F7-s2	F8-s1	F8-s2	T7-s1	T7-s2	T8-s1	T8-s2	P7-s1	P7-s2	P8-s1	P8-s2	Fz-s1	Fz-s2	Cz-s1	Cz-s2	Pz-s1	Pz-s2	IO-s1	IO-s2	FC1-s1	FC1-s2	FC2-s1	FC2-s2	CP1-s1	CP1-s2	CP2-s1	CP2-s2	FC5-s1
1	0.220252	-1.86975	-0.436704	-0.615244	-0.654007	-0.852885	0.040786	1.43114	-0.147716	-0.554353	1.31423	1.58996	5.5423	5.18602	2.20298	2.35826	5.56755	6.16575	0.64387	0.634776	-0.373189	-2.77341	0.013227	1.41833	-0.236999	-1.98762	0.743056	0.59504	5.0828	5.10699	3.64477	4.67329	-0.387895	-0.085089	-0.803804	-0.607797	1.17723	1.11088	-0.101054	0.326173	-0.715608	-0.705789	-0.127855	0.512344	1.54255	1.21565	1.67681	1.62912	-0.806871
2	-0.528397	1.35481	-2.63648	-0.732842	-1.31658	0.643985	-1.49197	0.063967	-1.53634	0.199028	-0.722132	0.917675	3.18338	4.11785	4.34048	5.06048	1.12744	2.0941	2.32594	2.83185	1.82277	3.02974	-4.13882	-3.97953	1.35314	1.10408	-1.47906	-0.961817	1.55612	1.48917	2.27387	3.2406	-2.99714	-0.553188	-2.91528	-1.00022	2.95348	3.94751	-2.09459	-2.6241	-3.71526	-0.858937	-2.56813	-0.330128	-0.690958	1.40804	0.847532	2.32398	0.072376
3	-3.77374	-3.08747	-3.76	-4.05358	-2.5121	-2.62527	-0.268011	-1.16765	-5.01418	-3.71757	-2.61118	-1.47454	1.42921	1.91366	5.26772	5.79083	2.60514	1.87776	3.71303	5.36052	-1.24288	-1.28842	-1.8718	-2.03147	-2.73331	-3.25137	0.87511	-0.263386	3.10235	2.71327	8.48414	6.69728	-5.0427	-4.19695	-9.45755	-6.58534	-3.05875	-1.31061	-0.92199	-1.84092	-5.91897	-5.72396	-6.24269	-5.04115	-4.45797	-2.43661	-3.50276	-1.10206	-2.55538
4	5.79698	6.38136	4.56662	5.39282	3.32837	3.91879	3.33201	3.58125	0.180723	0.748854	1.38131	1.85698	0.936132	0.45768	2.89049	2.94459	0.790038	0.575581	3.08394	2.07728	6.55366	6.87717	2.65008	3.64917	2.55553	3.27719	1.61833	1.86059	-0.250543	-1.04587	3.30113	2.30679	3.03551	3.19687	-1.90092	-1.14157	1.36144	0.925848	3.30859	5.60638	0.72359	1.07079	1.38515	1.76324	-0.066801	-0.340809	0.86922	1.24549	3.14097
6	8.21068	4.7187	10.0645	5.80578	6.58964	3.83327	11.9182	7.67617	4.75173	2.5774	10.2752	7.19593	1.65721	0.577164	4.89253	3.42182	-2.80965	-3.17383	-1.45474	-2.14342	7.68958	5.78831	9.33369	6.89944	3.63426	2.33114	6.59511	5.31032	-2.34766	-2.81593	1.861	1.39852	8.75334	5.95328	8.33734	4.07393	3.63053	1.96586	7.49863	8.36873	7.03289	3.85089	11.3444	7.73757	4.79961	2.44529	7.64128	5.02468	6.14268
7	2.46271	-0.365822	1.02128	-0.161822	1.32763	-4.1271	0.025829	-3.50869	1.94078	-4.32647	0.330411	-3.72679	4.71707	0.101599	4.08863	1.10675	3.82644	0.229823	1.96437	0.756114	1.46142	-1.63027	-1.50778	-2.80645	2.52744	-0.978753	-0.767794	-2.55679	4.09123	0.974641	0.698194	0.432781	0.137041	-4.81874	-0.157077	-6.18826	2.75575	-1.62267	3.53505	1.46942	-0.169045	-5.40913	0.053645	-4.89529	2.49497	-3.2668	2.81076	-2.71975	2.37916
8	5.6223	7.3362	5.59259	7.05207	8.5158	8.23544	8.69461	8.40209	4.49694	3.94188	6.49514	7.07312	-0.166357	-0.452367	3.08136	3.60498	-0.438632	-0.801413	-0.558685	-0.205304	6.42535	7.17497	8.54429	8.38287	2.25112	1.48373	2.85865	3.58817	-0.230597	-0.637178	2.99857	3.39185	9.49862	9.17146	6.7063	5.83309	0.412623	0.881171	4.72385	6.45775	8.29358	7.10774	8.38083	7.79291	3.01575	2.4331	4.71484	5.10477	5.81466
9	-9.93494	-6.98907	-8.46281	-4.96062	-7.47668	-5.80532	-6.07342	-3.21704	-5.49824	-3.68419	-4.67598	-1.98547	-0.076641	1.07751	-0.806972	0.531618	3.89248	4.41559	1.83063	2.38955	-7.19513	-5.74771	-6.20511	-2.15845	-5.89461	-4.67132	-3.11254	-0.598091	-0.734188	0.141965	2.41962	3.33262	-8.01247	-4.62197	-6.78444	-3.65076	-2.92706	-1.3257	-6.00893	-3.85004	-7.72147	-5.34229	-7.18027	-3.70187	-4.09119	-1.77808	-4.4016	-1.95736	-6.72926
10	3.61494	2.82596	2.1688	1.11922	3.59205	3.35207	3.89223	3.20889	3.91737	4.65443	5.01806	5.32284	3.76989	4.75117	3.87895	4.50862	2.01234	1.4551	1.30375	1.14501	3.58917	3.25047	2.95546	2.32001	3.61776	4.77956	3.38645	1.39375	3.44686	3.56623	2.36747	2.75437	3.08776	2.11106	3.68939	3.18028	4.35537	5.26931	4.8473	6.03333	3.27752	3.07861	3.91653	3.3142	4.0986	4.78816	6.36245	7.14708	4.19213
11	5.81102	2.3559	4.1567	1.89394	7.54055	5.79337	8.36242	6.64304	4.6483	3.23324	4.52356	3.0812	-3.14978	-3.46426	-2.63971	-2.87809	-3.29059	-3.66915	-1.2236	-1.29107	7.5849	5.78721	8.25352	6.41393	1.29597	-0.446625	4.67057	4.21452	-3.23904	-3.43276	1.03525	0.448717	6.87477	4.97995	3.2565	1.27471	-1.77242	-3.28679	13.4119	15.4706	6.02638	4.3331	6.45719	4.6676	1.30751	0.079601	1.92403	-0.530741	6.34405
12	4.92913	7.1814	3.54261	5.87765	3.03363	2.96215	2.46797	2.77338	1.65068	0.504138	2.13517	1.22464	-0.446455	-1.65031	1.07179	0.450384	-1.47347	-2.07673	0.384818	-0.388193	4.23282	5.91777	2.8411	3.41507	1.70928	0.638769	3.0831	3.03441	-1.09862	-1.47961	0.775235	0.275153	1.42058	0.956275	0.492692	-0.469579	3.44878	2.24222	11.3084	12.6526	0.264344	-0.447685	2.54603	2.60179	2.44288	1.50962	3.51562	1.60787	3.36619
13	-1.06172	-1.38126	-1.8008	-3.39631	1.41202	1.86581	-0.4117	-2.57929	6.34535	7.32911	3.48803	2.07699	9.75023	10.2801	9.83509	10.6277	3.75683	4.53121	3.88466	4.80761	-0.243387	-0.275607	0.32662	-2.96078	1.07812	1.59525	-0.377077	-1.15301	9.60235	10.1161	1.58482	2.78421	0.440723	0.000354	3.14547	3.41339	10.1992	10.7735	1.05645	-0.422876	2.59881	3.42507	0.893044	-0.151048	9.38627	10.3416	9.19195	9.60589	0.895226
14	-1.59108	-1.91975	-2.94547	-2.77678	1.36288	1.28693	0.093036	-0.772259	3.40974	2.39635	4.15262	3.20934	6.06884	5.13891	10.8899	9.67396	-0.112136	-0.724221	1.92298	0.171345	1.24394	1.3123	-0.090124	-0.947128	1.53568	2.12392	0.207849	-0.438185	5.33893	4.46954	3.26219	2.46884	1.38636	1.24727	3.62859	2.74451	6.91205	5.90876	-2.37086	-3.14844	1.81216	1.06586	1.89823	1.12605	7.97627	6.21093	9.25094	7.74129	1.35633
15	-3.79273	-4.29123	-3.42261	-4.75949	0.989932	-1.14326	2.85583	1.70695	1.66978	0.257484	4.04385	1.91564	0.442046	-0.461418	3.70233	2.68003	0.259042	-0.643471	3.17545	2.41681	1.4275	1.18681	0.766161	-0.805546	-0.484136	-0.251228	2.97245	1.03024	0.505124	-0.109926	3.80524	2.8778	0.085784	-1.8404	1.93016	0.378046	3.50342	1.94077	-2.15543	-4.02203	0.204639	-1.9426	1.00793	-1.01145	2.623	1.92143	4.16184	1.93274	1.42041
16	-7.93	-5.16474	-5.1757	-6.68961	-5.27516	-4.80256	-1.81029	-4.54547	-5.46828	-3.88397	-2.31029	-3.94881	2.42556	4.0457	3.03324	2.83036	4.94736	5.5954	3.0668	2.35827	-4.36489	-3.30953	-2.60608	-4.20987	-4.45169	-2.93343	-0.370524	-2.75357	3.69002	4.82245	6.90736	3.43274	-7.2984	-8.21859	-8.40737	-7.02823	1.28759	3.32733	-3.37094	-1.84449	-7.70373	-7.2603	-4.45898	-4.99608	-6.25562	-2.93949	-5.97218	-3.75051	-5.89702
17	4.11986	6.1802	1.23755	3.29809	2.66705	3.14075	-1.34859	-0.670789	0.3356	0.935511	-1.72645	-1.10769	-0.686585	-0.084482	0.586898	0.824602	1.42651	0.909424	-0.279184	-0.026793	6.024	7.36081	-2.58479	-2.28352	0.964798	2.23903	-1.96664	-1.59373	0.535555	0.624277	1.44143	1.32576	0.113485	1.61669	-2.19329	-1.73003	-1.41575	-0.829473	-0.286138	-0.453992	0.199636	0.470788	-1.90014	-1.11542	-1.68896	-1.41984	-1.59922	-1.05874	2.32752
18	-3.14936	-2.07797	1.4024	-0.640185	-5.5135	-3.97519	-0.911319	-1.83818	-4.31719	-2.41043	-2.1057	-1.56387	0.265422	2.35824	1.10661	3.42652	3.62333	6.03003	3.66796	5.56554	-5.7375	-0.346564	3.77229	0.883932	-3.45533	-2.7975	1.55103	2.92612	1.27406	2.97263	2.01341	2.50441	-4.94506	-4.98502	-4.87858	-4.2311	-0.124889	1.33458	3.72131	2.06089	-6.34524	-5.14713	-4.18459	-4.32678	-2.52245	-1.24426	-2.19773	-0.921376	-4.52157
19	-8.26189	-6.91089	-9.18998	-7.57172	-6.24683	-4.85625	-8.98571	-7.8233	-3.68419	-2.67088	-2.10879	-1.76635	1.59447	2.02905	5.92733	6.76656	1.40752	2.18692	7.03584	8.65419	-6.05001	-4.50406	-10.8017	-9.44395	-3.89137	-3.55326	-3.93329	-3.40896	0.814593	1.57999	4.27458	5.62292	-7.65304	-8.59569	-4.15849	-5.21805	3.95627	3.91844	-7.52464	-7.74363	-6.73223	-7.07784	-6.66093	-6.98869	-0.681009	-0.801132	1.93769	1.57888	-5.76321
20	3.0943	0.343869	4.04741	0.744043	1.81544	-1.34439	3.20301	-0.555019	1.61668	-2.39318	3.87465	0.157911	3.68258	-1.13747	4.3722	0.247401	2.81167	-1.66867	1.47029	-2.72419	1.9275	0.643761	3.11012	-0.460661	1.61533	-1.06135	2.41641	-0.666066	3.2866	-0.865027	2.2654	-1.49734	1.59028	-1.3615	1.16335	-3.13679	4.26924	-0.502116	3.45032	-1.28696	1.26022	-1.91366	2.18142	-0.930177	2.73217	-1.8088	4.10085	-0.213883	1.78382
21	-6.29434	-0.713956	-0.929199	2.96485	-4.99377	0.582703	0.483291	0.091794	-4.18059	1.81572	3.11419	3.57173	0.870224	3.76792	7.86022	8.8112	3.97927	6.51954	6.02794	6.83175	-5.14168	1.32406	-1.30554	-0.742216	-4.0094	1.75989	4.90236	1.1133	0.193001	3.13093	10.8236	9.86194	-2.2375	-1.52849	-4.5076	0.172556	0.744291	4.68267	-2.75763	4.13162	-3.6154	-1.21223	-0.183043	1.84677	-2.29531	2.46779	0.828674	4.50216	-2.78368
22	-3.82641	-4.20691	-6.743	-3.78414	-8.2484	-3.7153	-8.75021	-2.39048	-8.09534	-4.94558	-8.628	-3.96981	-4.68491	-3.59213	-3.3564	-0.312863	-7.13891	-5.66539	-6.89038	-5.09212	2.00358	-6.85401	-3.21911	-2.44905	-2.62508	-3.38536	-2.84617	-0.533812	-2.44979	-1.45312	0.523012	-0.666305	-10.1479	-3.70415	-10.5773	-5.58944	-5.27153	-2.99613	-6.65868	-2.25357	-8.29655	-3.73822	-10.0297	-4.41376	-7.24867	-3.97298	-7.5694	-3.60842	-4.55192
23	-1.30019	3.94288	-0.913312	3.05072	3.28363	4.84239	2.25529	2.252	1.82239	2.6037	3.13322	1.60173	0.139477	-0.338418	3.069	0.397459	-3.33577	-4.05241	-0.648319	-3.0282	4.3555	7.78013	1.67767	2.96307	4.10676	5.47747	3.06109	1.57051	-3.32351	-4.03505	3.01588	0.315169	2.41184	2.75457	1.35278	0.899791	3.41943	1.61022	2.34169	2.65995	2.27977	2.18604	2.35719	1.74302	1.217	1.00515	3.18497	1.85897	3.15713
24	0.398253	1.57443	1.34587	2.19542	-0.472314	-0.322905	1.84621	2.00109	-1.99029	-3.08244	-0.511619	-1.2149	0.208415	-1.55635	0.61324	-0.732175	0.135785	-1.44691	-0.393291	-1.27586	1.54052	1.37023	1.45376	2.63756	-0.258837	-1.27002	-0.20328	0.393985	0.600245	-0.767617	1.09105	0.752657	-0.618268	-0.446374	-3.35942	-4.32028	-0.355062	-2.39825	3.84429	4.55945	-2.24172	-2.67147	-0.056736	-0.240159	-1.95719	-3.5708	-1.12017	-2.59407	-0.554219
25	-3.50094	-5.79514	-1.22446	-3.61738	-1.84069	-2.16938	-2.3128	-3.10968	-2.8149	-2.8714	-1.8536	-2.15547	-0.957193	-0.785684	0.263033	-0.001936	2.59329	2.50703	2.83269	2.78442	-1.17856	-0.603487	-3.58433	-4.94692	-2.82368	-2.1848	-2.04818	-2.80155	1.06756	0.945517	2.82643	2.2529	-2.3553	-2.9172	-2.53929	-2.7851	-1.51569	-1.54274	-1.69162	-0.808	-2.42496	-2.34669	-2.49962	-2.8377	-2.72614	-2.635	-2.35895	-2.927	-2.01428
26	2.27561	2.60896	1.29983	1.34085	-0.473036	0.727492	1.82712	2.22137	-1.10692	0.73809	-0.119477	1.98113	5.09514	6.42095	4.93497	6.83258	1.21718	1.61337	5.12002	6.71276	0.976752	1.6273	1.17439	1.69799	-0.378881	0.085724	1.07928	2.51171	0.704426	0.016216	3.21412	4.67204	-0.125872	1.3341	-3.72787	-0.874058	4.94637	6.51667	4.58439	6.63698	-3.0883	-0.924352	-0.99696	0.909534	0.717441	2.48049	1.29159	3.66275	0.216039
27	-9.52399	-7.50684	-11.6883	-9.23084	-10.6846	-8.45726	-9.81203	-7.84949	-7.18448	-5.34343	-6.89822	-6.00037	-2.46547	-0.945719	-0.100861	0.685917	1.4593	2.66633	2.08444	3.1694	-7.01879	-5.14057	-8.94625	-6.50699	-4.98585	-3.28392	-4.31946	-3.26838	-0.216107	0.92444	7.54752	8.14242	-11.7393	-9.09823	-9.81301	-8.08001	-3.78094	-2.5547	-4.73671	-2.11251	-10.8343	-8.38034	-10.0221	-8.23719	-5.96448	-4.63703	-5.75844	-4.72727	-7.35399
28	6.42339	7.36252	6.53738	6.57288	3.7081	5.68528	4.87633	5.39351	-0.532676	-0.436881	1.83745	0.999367	-0.897672	-1.31113	0.502588	0.610235	-0.893661	-1.22272	0.611974	1.05588	3.56345	4.61956	4.77211	5.33796	-0.669836	-1.08411	2.66046	2.55109	-0.811719	-1.19469	0.761467	1.20904	5.56944	6.05603	-1.12315	-2.28664	-3.45223	-3.97868	8.52926	11.3325	2.0215	2.67149	2.95291	2.29394	-2.40053	-3.17091	-1.21093	-1.77515	2.32599
29	-0.040619	2.40591	-0.251986	1.38171	-0.951546	0.942249	-1.40189	0.194856	-2.1763	-0.674974	-1.40849	-0.070016	0.847398	0.942112	0.5764	0.138627	1.69571	0.501227	1.32078	0.113332	-0.08329	1.63729	-1.39445	0.233413	-0.830565	0.999721	-2.25276	-0.821815	1.81333	1.57595	0.805746	0.38492	-2.33655	-0.236342	-3.23074	-1.72924	0.405743	0.448566	-2.93924	-1.38698	-2.86413	-0.803353	-2.62778	-0.553138	-1.38076	-0.730308	-1.48989	-1.06968	-1.51045
30	-1.27022	1.81316	-3.3687	-1.51497	-3.66338	0.69083	-3.77108	-4.50373	-3.45434	1.38531	-0.82129	1.10449	0.096742	2.14212	1.76737	4.94306	1.07402	0.577742	1.63308	2.56092	-0.921282	2.81861	-3.24838	-2.77871	-1.47398	1.4645	-1.16579	-0.48217	0.258855	2.16068	1.49382	0.363112	-4.2705	-1.24012	-3.48145	0.194125	-1.41114	2.49692	-0.256483	0.5911	-4.28891	-1.12303	-3.11092	-1.0298	-3.42138	1.57435	-1.53925	3.454	-3.67375
31	-3.23928	-0.919399	-2.64185	-1.31251	-3.65058	-3.05657	-4.76158	-4.62386	-5.10027	-5.62766	-5.6618	-6.7359	0.778519	0.38352	-0.98624	-1.8843	2.58364	2.86115	-0.386559	-0.377869	-0.528659	-0.386077	-2.8378	-3.63103	-1.864	-2.08464	-2.60398	-4.07216	0.908472	0.570048	1.73672	1.38445	-6.04297	-5.51988	-7.51225	-7.98855	-3.63139	-5.00284	0.00017	0.699833	-7.0158	-6.70406	-6.09104	-6.10332	-4.23667	-5.41367	-4.33619	-5.48694	-0.246037
32	-7.94907	-3.21089	-6.92643	-2.14129	-6.59146	-5.38797	-4.73864	-3.14623	-4.50748	-3.48523	-3.03892	-1.16535	-1.32234	0.811287	1.98833	3.17213	5.18049	7.03377	3.99836	6.13148	-6.52174	-4.85021	-2.9257	-1.4978	-0.388141	-2.70816	-0.326889	0.622797	0.655505	2.07672	2.11621	3.13303	-5.85536	-4.43949	-4.47842	-3.94075	-2.39693	-0.493855	-1.40363	-3.28985	-6.57882	-5.29942	-4.87564	-3.62015	-3.76048	-2.5896	-2.70217	-1.98185	-5.01173
33	3.60238	3.60393	4.7929	4.66484	4.04346	2.17811	5.96897	5.64011	4.51247	3.47016	6.03392	6.53104	4.04036	3.33416	4.92187	4.94086	3.84978	3.89065	0.13098	0.369049	2.37322	1.55361	4.18073	3.48195	1.41789	1.19081	2.77613	2.93108	2.23996	1.45	2.80618	2.95432	5.80776	5.01374	6.26699	6.24614	4.795	4.19746	1.89337	2.83773	5.19482	3.6011	7.77585	7.75533	5.1196	5.47277	5.77346	5.52958	2.98223
34	2.42902	3.33959	-0.595391	0.2702	2.88248	3.03017	-0.116599	0.205613	1.34695	1.19173	0.332605	0.338639	1.34013	1.77168	-0.271564	0.082619	0.412658	1.53097	-2.4206	-2.27729	4.38407	4.84896	-1.1848	-1.17145	1.2943	1.61583	-1.15207	-0.923836	1.30155	1.79327	-0.125629	-0.136208	0.949157	1.75302	0.701375	0.718385	0.224064	0.714146	-2.75894	-2.26573	1.80744	2.104	0.3348	0.4858	0.834886	1.00804	0.588172	0.982528	2.25188
35	-4.04824	-3.91101	1.97677	2.37094	-5.89922	-5.92643	-11.1221	-10.4188	-11.9085	-11.1747	-9.4295	-7.51977	-5.93473	-4.57357	-7.0105	-4.06626	-3.21011	-3.24673	-7.05709	-5.13727	-4.00315	-3.7027	-8.21539	-8.34079	-11.0535	-11.4169	-8.21302	-7.90107	-3.75069	-3.7011	0.416362	3.64713	-9.93547	-10.4428	-12.3329	-10.6691	-9.46662	-6.60605	-1.51407	-2.48297	-10.2996	-10.0773	-10.9564	-10.3582	-11.9041	-9.66387	-10.239	-7.65303	-12.0201
36	-11.1628	-9.76458	-10.2177	-10.4337	-4.1113	-7.25089	-3.05749	-4.75548	-1.36523	-4.03214	-0.35396	-1.4049	3.7286	3.11712	3.9866	3.27803	2.86541	2.88707	3.07323	3.32807	-5.17981	-6.95303	-4.23279	-4.44893	-1.2609	-2.85706	-1.57236	-1.4989	3.77865	3.08058	2.73952	3.32562	-3.77024	-7.00108	-1.42353	-4.2359	2.86083	1.71991	2.19879	-0.671132	-3.0733	-6.43227	-1.97077	-4.61195	0.594269	-1.48972	1.59542	-0.017253	-2.89104
37	-4.2048	-3.49172	-2.40235	-2.44263	-2.40652	-1.39037	0.409144	0.067318	-1.20701	-1.28454	0.290884	0.025437	0.27971	0.60667	0.378269	0.411388	0.929409	1.14301	-0.317789	0.34822	-2.17171	-2.2545	0.043805	-0.169439	-0.35257	-0.897307	0.908712	-0.017446	0.605433	0.897143	1.82533	0.575996	-0.992919	-1.06855	-1.03329	-1.25355	-1.07256	-0.258303	-2.19833	-2.39427	-1.68999	-0.717777	-0.041211	-0.012853	-1.36915	-1.12744	-0.475945	-0.447664	-0.89965
38	-2.29365	-6.22291	-2.14776	-6.52432	-1.57543	-5.38295	-1.81729	-4.94101	-0.599788	-4.16525	0.187277	-1.75762	1.1132	-0.47359	2.60311	1.18004	2.29616	1.56755	1.90182	1.27918	-0.916404	-4.72701	-0.554847	-3.84454	-0.886979	-0.420982	1.13323	-1.15956	1.87566	-0.468196	4.20362	3.32484	-1.53033	-5.1859	-2.60493	-4.63706	0.813067	-0.193457	3.70025	1.08921	-1.82951	-5.05997	-1.66609	-4.34661	-0.754231	-2.55239	0.188029	-1.6724	-0.086592
39	-12.2434	-8.77895	-11.0477	-10.2836	-11.1596	-10.4021	-9.91133	-10.0878	-10.378	-10.3343	-10.1028	-10.2221	-6.68555	-6.74093	-4.0789	-3.90478	0.239308	0.201434	2.1963	2.66904	-9.37338	-8.26796	-8.47868	-7.99406	-7.30567	-6.22771	-6.0874	-5.85346	-1.42993	-1.282	2.63137	2.92281	-12.034	-11.6121	-13.5238	-13.6675	-9.56391	-10.0379	-1.18532	-2.24399	-12.3792	-12.1278	-11.6619	-12.3973	-11.1793	-11.4431	-11.0235	-10.9358	-9.93303
40	-7.84544	-8.12709	-9.08757	-6.88573	-8.10697	-7.3892	-6.51826	-6.87648	-8.84821	-9.19041	-8.33932	-9.08467	-3.57951	-3.57581	-4.458	-4.84519	3.89851	2.2153	2.6688	1.25022	-5.88493	-4.38854	-4.91548	-4.42682	-5.86695	-5.36951	-2.57599	-2.56267	-1.72177	-1.85985	2.0713	1.73734	-7.10388	-7.928	-10.2572	-11.162	-7.7158	-8.29535	2.37518	3.66438	-9.18478	-9.53915	-9.52001	-8.46678	-8.86463	-10.15	-9.27738	-9.91004	-7.16662
41	1.54219	1.2104	0.89509	0.228749	0.725007	1.43425	0.609873	1.4029	-0.480137	1.89289	-1.44091	0.536631	0.794439	1.99418	-0.004967	1.74303	3.26155	3.44621	1.32966	2.1189	0.482303	1.65942	-0.311771	-0.061247	0.079266	0.480413	-1.55518	0.220953	0.582916	0.91009	0.624545	2.05729	0.560223	1.65423	-1.0773	0.75722	-0.274284	1.29101	-0.11103	1.37906	0.101867	1.61799	-0.325567	1.5527	-0.373123	1.18344	-1.29656	0.7731	0.486209
42	-5.79142	-5.49691	-5.15361	-4.5205	-4.44787	-4.38666	-1.71125	-2.00004	-4.05133	-3.84246	-1.74782	-2.12729	-1.04122	-1.03042	1.27787	1.4373	-2.37556	-2.77938	-1.30128	-0.503412	-2.07017	-2.99094	-1.11886	-1.14607	-1.75631	-2.81663	0.397366	0.352618	-0.95204	-1.39515	2.05994	2.49871	-4.96609	-4.65225	-3.81987	-4.60064	-3.01633	-2.95174	4.00029	5.25399	-6.08871	-5.57067	-4.22265	-4.18889	-3.12173	-2.79452	-1.27543	-1.72886	-3.42394
43	-6.09232	-3.1712	-6.50542	-4.04717	-2.20939	-0.472026	-3.31929	-2.22271	-2.80289	-2.70187	-1.26142	-1.01713	1.61078	0.822966	5.30718	5.26636	6.24991	6.12124	5.66911	5.36783	-2.55276	-1.23495	-3.85158	-3.08564	-2.30284	-1.92927	-1.03002	-0.983412	1.21182	1.37649	6.66675	6.05164	-2.59024	-0.460178	-3.39658	-2.56447	2.00058	1.89245	-7.04239	-7.06511	-2.66695	-0.634805	-2.88792	-1.30871	-1.39475	-1.73058	-0.020111	0.048012	-1.93275
44	4.4062	-1.64276	0.776993	-3.92724	-0.155177	-3.2059	1.18594	-0.520994	-0.993187	-0.680756	-0.425848	-2.07113	-1.79873	0.672314	-2.39538	-0.064313	-1.86312	1.26381	-2.26739	0.024261	2.8438	-1.05539	-1.08376	-3.57071	0.152024	-0.199653	0.24755	-1.2881	1.12334	2.10658	-2.19209	-0.052871	-0.173911	-3.29464	-0.943022	-2.89797	-4.9701	-2.51413	2.09415	4.54358	-0.889836	-2.80314	-0.114563	-1.5573	-3.81983	-1.9411	-1.16787	-1.9287	0.394313
45	-9.71257	-7.23518	-12.3771	-9.84769	-3.44837	-2.66282	-7.4955	-6.82657	-1.26239	-1.15625	-3.79276	-3.47325	1.71053	2.86167	-0.597249	0.731229	6.12805	7.87085	-1.00158	1.17662	0.032405	-0.299532	-7.57808	-6.98825	1.1459	0.128607	-5.84187	-5.04891	4.40284	4.17666	-0.23752	1.09455	-4.24948	-2.14675	-4.65605	-3.38748	-0.973728	0.211205	-2.29249	-4.34574	-2.64807	-1.56172	-3.73375	-2.19542	-0.843906	-0.498399	-2.7068	-2.48403	-1.45642
46	-1.01164	-2.00138	-1.92023	-2.81067	0.469727	-0.455823	-4.83904	-4.75307	0.053491	-0.956379	-2.56014	-2.67129	2.86574	2.65754	2.23908	1.52755	3.03198	2.85313	2.63952	1.85642	0.628809	-0.357809	-0.964985	-1.57053	0.758221	-0.938073	-1.72012	-2.43578	2.94009	2.81042	2.72717	2.39041	-2.53998	-2.23882	-3.41442	-4.31514	2.61722	2.42088	3.62953	5.32018	-2.78478	-2.90411	-4.65906	-4.82331	0.652255	-0.010935	-1.0389	-1.51084	0.55184
47	0.900218	-0.305003	-0.340377	-3.69322	2.97732	1.2885	0.443979	-2.39096	2.79235	1.57262	0.231261	-2.729	2.93017	1.55126	0.121506	-1.7726	1.75995	0.281062	0.148913	-1.26402	4.20807	5.31449	-0.737687	-4.71103	2.62614	2.34254	-0.680516	-3.81315	2.20453	1.14673	-0.555597	-2.34103	2.0421	-0.708081	1.91715	-0.86052	1.24918	-0.112075	-1.05089	-3.61183	2.5337	0.022971	1.69025	-1.25295	1.9943	0.600788	1.11003	-0.838015	3.23408
48	1.24917	1.12795	2.42352	-1.74344	2.24418	1.16884	2.21672	0.503006	2.54725	2.30884	3.26997	2.6901	3.39369	2.57621	3.01256	4.0209	2.79259	3.02909	2.32927	3.78696	0.257467	3.4454	2.3093	0.045798	2.11297	1.88598	1.19368	1.57494	3.06555	1.86517	2.5652	3.09938	2.73208	0.216671	3.04383	1.90423	3.24983	3.62024	1.29977	4.53537	2.3028	0.773499	3.18753	1.27596	2.85498	2.35669	3.24841	3.21377	2.2115
49	0.174704	-0.167646	-1.5958	-2.43686	-1.624	-1.50545	-4.43968	-4.52806	0.236927	0.034444	-1.51471	-1.68884	2.64494	2.8032	1.47533	1.68671	4.19696	5.07809	2.72607	3.77376	-0.159325	0.815913	-2.96318	-3.69839	0.169087	0.303215	-1.42715	-1.80782	2.79528	2.93206	3.29597	3.34984	-3.67604	-3.73688	-1.9882	-2.85194	0.680366	0.175059	-2.40148	-2.8327	-2.26718	-2.6953	-3.36845	-3.42802	0.110734	-0.44204	-0.727881	-0.954696	0.106382
50	19.9002	11.8643	26.8797	4.72368	6.50807	1.48187	7.77526	0.516898	0.174553	1.14226	2.87026	-5.73402	3.52535	-5.38425	2.12203	-6.81359	7.24199	-3.09679	2.88582	-7.98074	7.37805	9.38654	9.10536	-7.51026	4.23893	3.95521	0.236395	-9.30002	3.76959	-3.7444	3.99754	-7.31732	9.23342	1.80454	-0.57137	-5.49116	1.88864	-7.05964	-18.6824	-29.9541	3.71543	2.25275	5.98756	-3.09169	1.41169	-4.82414	2.51347	-5.44185	0.939483
51	1.72553	7.60341	3.03145	8.4291	0.470457	2.50651	1.52947	3.99358	-1.431	-0.310714	0.617452	0.829523	3.03778	2.92783	0.996451	0.147443	0.335771	0.426726	-1.52999	-1.75616	-0.479658	1.95059	1.41847	4.55276	-0.947894	-0.074846	-0.701292	-0.704831	3.04074	2.97005	0.930381	0.125727	1.09259	2.84227	-1.07195	0.590832	3.0083	2.89283	0.448976	-1.09476	-0.502824	0.515741	0.827348	2.12615	0.652164	1.20661	0.776143	1.44784	-0.876386
52	5.52233	7.87709	4.37954	6.79545	3.0226	5.33799	4.44344	5.72511	0.981648	2.49947	2.95117	4.05939	3.45811	2.88625	4.16433	4.50271	4.60292	4.33752	1.27449	1.18298	4.03935	5.09323	3.06212	4.13206	-0.352475	-0.405739	0.774524	2.18425	2.16559	2.48195	2.83149	3.99271	3.95616	6.02417	1.88344	3.80513	3.63092	4.24017	0.273377	2.49414	2.07652	4.53823	3.59629	5.06445	1.98934	3.16938	3.08384	5.12888	1.96401
53	-6.86432	-3.346	-5.56825	-4.85005	-4.4568	-3.39297	-2.08675	-2.5883	-1.01138	-0.645963	1.00503	1.01076	1.81869	1.45109	2.81082	3.02771	1.21369	1.00476	0.703764	0.577412	-3.34153	-3.43463	-4.23611	-3.58438	-1.40951	-1.59867	-1.38228	-1.21565	2.98104	1.70597	4.2771	4.6487	-4.19483	-3.07861	-1.34293	-0.506228	1.11606	1.0672	-5.09586	-3.3613	-3.06219	-2.26975	-1.2436	-0.300841	-0.561843	-0.035069	1.63102	2.55209	-2.87444
54	-2.93905	-4.89871	-4.67197	-4.21685	-1.39049	-1.72326	-2.4025	-1.8194	1.92111	1.38648	0.62931	0.780717	5.93315	5.19772	4.89413	4.81693	5.24421	4.93161	1.79574	2.46762	-1.31758	-1.82701	-2.83445	-2.48362	0.653859	0.54648	-3.38948	-1.53171	5.29773	4.61084	0.788112	1.80462	-2.46762	-2.26502	0.442844	0.068427	5.39001	4.56815	-2.55159	-2.9716	-0.614134	-0.546805	-1.26993	-0.946432	3.72633	3.17267	3.09283	2.6648	-0.290913
55	-0.686841	0.14116	1.58298	1.52638	-2.07998	-0.181004	0.227129	1.55697	-1.11531	0.395106	0.954363	2.02499	0.972218	1.6194	3.21641	4.45636	4.30886	5.00005	4.03999	5.22837	-2.1077	0.227626	0.517905	1.1874	-1.58576	0.664598	1.09754	0.779344	1.35847	2.29078	3.67665	4.92458	-1.00434	0.306618	-1.52412	0.15544	1.18602	2.2357	0.957529	-0.218964	-1.46959	-0.277534	-0.665416	1.22719	-0.166979	1.11369	0.988113	2.41131	-1.28844
56	-1.12634	0.171055	-1.43277	-1.9611	-1.6353	-1.03998	-3.08207	-4.71128	-3.14413	-1.73721	-3.06273	-1.8112	-4.26311	-1.16929	-3.15067	-1.33434	0.543219	4.47067	-1.9361	1.53495	-1.88918	-0.407041	-1.83031	-3.77842	0.893383	0.891809	-1.24623	-2.52843	-0.812484	0.899633	0.496861	1.65515	-1.90969	-1.40476	-4.00048	-2.37206	-4.64685	-2.23961	-2.10903	-1.99817	-2.66777	-2.28407	-2.6208	-2.51609	-4.40902	-3.01595	-3.91751	-2.21452	-0.076736
57	4.78497	3.78543	5.24055	2.33461	3.85764	2.37589	4.7812	1.95057	1.86429	0.076437	1.97363	1.03926	1.868	1.49267	0.660851	2.78946	0.433758	2.19342	1.30131	3.83201	4.41526	2.83946	2.39076	-0.435021	1.07632	-0.616644	0.620757	-0.940425	0.710284	1.46073	3.24648	5.97656	3.7813	2.26607	0.32193	-0.430247	2.07867	2.43928	1.94102	2.77546	2.35858	0.612048	2.65641	0.863458	1.16092	0.322273	1.09356	1.27862	3.38711
58	-3.76657	-3.19998	-3.88355	-2.57543	-2.9643	-2.49092	-0.777594	-0.387621	0.021648	0.107176	2.60483	2.08532	4.79329	4.69315	5.96369	4.82542	8.52717	7.32188	7.01861	5.76374	-3.35888	-3.43703	-0.325161	0.672329	-1.76891	-1.31387	1.2146	0.747255	4.84311	4.76514	4.35738	3.73139	-3.03715	-2.63017	0.401512	-0.240687	4.97001	3.55821	-1.0959	0.997671	-1.46204	-1.72622	-0.24199	0.632212	2.53795	1.69393	3.57056	2.32212	-1.93306
59	5.65134	3.31687	3.33657	0.306366	5.83265	4.53682	3.01977	1.43526	4.60886	4.97752	2.57453	1.88561	5.57413	6.49639	4.56896	4.79367	3.95263	5.10635	-0.121029	0.451489	4.28012	3.8096	-0.358497	-1.96673	3.49111	4.30929	-1.11518	-1.27674	2.9006	4.0154	0.851418	0.506011	4.95027	3.33662	3.57393	2.81542	5.85784	6.72	-0.398466	1.51334	5.28184	3.6861	3.568	2.36875	5.15163	5.21028	3.40704	3.75916	4.42157
60	-3.85865	-3.02903	-3.92486	-3.45853	-5.90819	-6.77297	-4.30589	-4.40802	-3.77027	-3.74282	-2.98122	-2.04518	0.814041	0.896189	1.65491	2.65216	7.68589	8.48039	5.74164	7.46764	-3.35775	-2.13265	-4.06931	-2.66664	-2.50855	-0.674691	-4.05737	-1.48599	1.6419	1.37914	0.588004	2.38207	-6.38035	-7.60161	-5.55109	-5.51635	0.150384	1.15538	-1.85288	-1.4024	-6.64889	-7.52208	-5.00337	-4.70455	-2.90434	-2.44815	-1.69482	-0.718893	-3.62346
[truncated: 87 more columns]
